# Supplementary material for: A new genetic strategy for targeting microglia in development and disease
Source: eLife. 2020 Jun 23;9:e54590. doi: 10.7554/eLife.54590 (PMC7375817; doi:10.7554/eLife.54590)
Supplement: Source code 1. — Source code used for differential expression analysis. For details, please see Love et al., 2014, Love et al., 2015. [file elife-54590-code1.zip]

Archive with 3 entries (2 files):
- Source_code_1-DESeq2.R
- __MACOSX/
- __MACOSX/._Source_code_1-DESeq2.R
