# Supplementary material for: A new genetic strategy for targeting microglia in development and disease
Source: eLife. 2020 Jun 23;9:e54590. doi: 10.7554/eLife.54590 (PMC7375817; doi:10.7554/eLife.54590)
Supplement: Source code 2. — Source code used for mapping reads to mouse transcriptome. For details, please see Patro et al., 2017. [file elife-54590-code2.zip]

Archive with 3 entries (2 files):
- Source_Code_2-Salmon.sh
- __MACOSX/
- __MACOSX/._Source_Code_2-Salmon.sh
